# Supplementary material for: From diversity to function: microbiome-mediated plant growth promotion, secondary metabolism, and antimicrobial resistance in Rauwolfia serpentina
Source: Front Bioinform. 2026 Jul 14;6:1796770. doi: 10.3389/fbinf.2026.1796770 (PMC13408031; doi:10.3389/fbinf.2026.1796770)
Supplement: Supplementary file 1 [file DataSheet1.zip]

Archive with 16 entries (16 files):
- Final_Supplementary material Frontiers in Bioinformatics/Root microbiome- Phylogenomics images/Root Microbiome Bin2.png
- Final_Supplementary material Frontiers in Bioinformatics/Rhizospheric soil microbiome-Phylogenomics images/Soil Microbiome  Bin2.png
- Final_Supplementary material Frontiers in Bioinformatics/Root microbiome- Phylogenomics images/Root Microbiome Bin3.png
- Final_Supplementary material Frontiers in Bioinformatics/Rhizospheric soil microbiome-Phylogenomics images/Soil Microbiome  Bin4.png
- Final_Supplementary material Frontiers in Bioinformatics/Supplementary figure 1A- Krona plot- Root microbiome.png
- Final_Supplementary material Frontiers in Bioinformatics/Supplementary figure 1B- Krona plot of rhizospheric soil microbiome.png
- Final_Supplementary material Frontiers in Bioinformatics/Rhizospheric soil microbiome-Phylogenomics images/Soil Microbiome  Bin1.png
- Final_Supplementary material Frontiers in Bioinformatics/Supplementary figure 2B .png
- Final_Supplementary material Frontiers in Bioinformatics/Root microbiome- Phylogenomics images/Root Microbiome Bin1.png
- Final_Supplementary material Frontiers in Bioinformatics/Rhizospheric soil microbiome-Phylogenomics images/Soil Microbiome  Bin3.png
- Final_Supplementary material Frontiers in Bioinformatics/Authentication certificate.png
- Final_Supplementary material Frontiers in Bioinformatics/Root microbiome- Phylogenomics images/Root Microbiome Bin5.png
- Final_Supplementary material Frontiers in Bioinformatics/Root microbiome- Phylogenomics images/Root Microbiome Bin4.png
- Final_Supplementary material Frontiers in Bioinformatics/Supplementary figure 2A.png
- Final_Supplementary material Frontiers in Bioinformatics/Root microbiome- Phylogenomics images/Root Microbiome Bin6.png
- Final_Supplementary material Frontiers in Bioinformatics/Supplementary Table 1.docx
